# Supplementary material for: Race/ethnic disparities in early childhood BMI, obesity and overweight in the United Kingdom and United States
Source: Int J Obes (Lond). 2014 Oct 14;39(3):520–9. doi: 10.1038/ijo.2014.171 (PMC4356744; doi:10.1038/ijo.2014.171)
Supplement: Supplementary Appendix Table 1 [file ijo2014171x1.xlsx]

## Sheet: Appendix 1.Overall missing
Appendix Table 1. Rate of Missingness for BMI and Explanatory Variables (in percent)
	UK		US
Child characteristics
BMI	20.5		40.4
Race/ethnicity	0.169436		0.01
Age	19.3		38.8
Gender	0		0
Socio-demographic factors
Equivalized household income	19.8		38.8
Education	19.4		0.01
Single parent	19.3		38.8
Mother’s employment	20.1		39.3
Cultural factors
Language spoken at home is primarily English	19.3		16.4
Migrant generation	18.2		3.4
Family Routines
Always/usually has regular bedtimes	19.6		38.9
Bedtime on weekdays	19.3		38.9
Nutrition
Portions of fruit per day	19.7		38.9
Mother’s BMI	32.3		21.2
Note: Sample excludes multiple births. The figures for the UK were based on 18,296 mothers in the MCS. The figures for the US were based on 8,850 mothers in the ECLS-B. The missing rate includes item and wave non-response. All percents are weighted using analytic weights from the 9 month survey. BMI, Body Mass Index.
