# Supplementary material for: Race/ethnic disparities in early childhood BMI, obesity and overweight in the United Kingdom and United States
Source: Int J Obes (Lond). 2014 Oct 14;39(3):520–9. doi: 10.1038/ijo.2014.171 (PMC4356744; doi:10.1038/ijo.2014.171)
Supplement: Supplementary Appendix Table 2 [file ijo2014171x2.xlsx]

## Sheet: Appendix 2.BMImissing (UK)
Appendix Table 2. Child characteristics and socio-demographic factors by child BMI missingness: UK
	Missing on child BMI	Complete on child BMI
Child characteristics
Race/Ethnicity
White	80.1	87.9***
Indian	2.4	2.1
Pakistani	4.5	3.0**
Bangladeshi	1.7	0.9**
Black Caribbean	3.6	2.1***
Black African	2.8	1.8***
Other	4	2.2**
Age (months)	9.8	9.7***
Male child	52.886	51
Socio-demographic factors
Equivalized Household Income
Lowest Quintile	29.9	17.5***
Second Quintile	23.1	19.1***
Third Quintile	18.5	20.3*
Fourth Quintile	14.3	21.5***
Highest Quintile	14.2	21.6***
Education
Less than O level	22.3	12.2***
O Level	27.5	24.4**
A Level	16.2	16.1
Degree or higher	31.5	45.8***
Other qualifications	2.5	1.5**
Single parent	21.5	12.7***
Mother’s employment
Full-time	13.8	17.4***
Part-time	25.8	35.3***
Not working	60.2	47.2***
No mother in HH	0.222552	0.098529
Notes: ***p<0.001; **p<0.01; *p<0.05 for t-statistics testing mean differences between missing on BMI and complete on BMI at Sweep 3. All socio-demographic variables were assessed at Sweep 1 and percents were weighted with analytic weights from Sweep 1. Cell sample sizes vary between 18,214 and 18,296 mothers. Sample excludes multiple births. BMI, Body Mass Index; O level, Ordinary level; A level…
