# Supplementary material for: Race/ethnic disparities in early childhood BMI, obesity and overweight in the United Kingdom and United States
Source: Int J Obes (Lond). 2014 Oct 14;39(3):520–9. doi: 10.1038/ijo.2014.171 (PMC4356744; doi:10.1038/ijo.2014.171)
Supplement: Supplementary Appendix Table 3 [file ijo2014171x3.xlsx]

## Sheet: Appendix 3.BMImissing (US)
Appendix Table 3. Child characteristics and socio-demographic factors by child BMI missingness: US
	Missing on child BMI	Complete on child BMI
Child characteristics
Race/Ethnicity
White	56.7246	50.0***
Black	11.8391	15.0**
Mexican	16.3814	18.0456
Other Hispanic	7.8758	8.5138
American Indian	0.2537	1.0***
Asian Indian	0.5262	1.0***
Southeast Asian	0.8824	0.9716
East Asian	1.1497	1.1064
Other	4.3794	4.3637
Age (months)	10.53	10.44
Male child	53	50
Socio-demographic factors
Equivalized Household Income
Lowest Quintile	21.0838	18.0*
Second Quintile	20.1023	20.1504
Third Quintile	19.94	19.4038
Fourth Quintile	17.9265	18.9557
Highest Quintile	20.9474	23
Education
Less than high school	22.3128	18.0***
High school or GED	30.2304	27.0*
Some College/Vocational training	25.8708	29.0*
College plus	21.464	26.0***
Single parent	21	19.0*
Mother’s employment
Full-time	30.1557	34.0**
Part-time	19.9461	19.6329
Not working	49.3313	46.0*
No mother in HH	0.5669	0.2886
Notes: ***p<0.001; **p<0.01; *p<0.05 for t-statistics testing mean differences between missing on BMI and complete on BMI at age 3. All socio-demographic variables were assessed at 9 months and percents were weighted by 9 month respondent weights. Sample is based on 8,850 mothers and excludes multiple births.BMI, Body Mass Index; GED, General Education Diploma.
